# Supplementary material for: Helicobacter pylori bab characterization in clinical isolates from Bhutan, Myanmar, Nepal and Bangladesh
Source: PLoS One. 2017 Nov 6;12(11):e0187225. doi: 10.1371/journal.pone.0187225 (PMC5673166; doi:10.1371/journal.pone.0187225)
Supplement: S1 File — Table A. Primer sequences for bab genotyping. Table B. babA-positive status and clinical diseases. Table C. Clinical diseases and babA at locus A versus babA at other locus (locus B and/or locus C). Table D. Clinical diseases according to one babA versus multiple (two or three) babA. Table E. Distribution of bab genotypes in all strains from different clinical outcomes. Table F. Comparision of histological scores between babA/babB/- and other genotypes. Table G. cagA and vacA positive status in major (babA/babB/-) and minor (other genotypes with babA-positive status) genotypes. (XLSX) [file pone.0187225.s006.xlsx]

## Sheet: Table A
Table A. Primer sequences for bab genotyping.
Primer name	Primer sequence	References
locusAF	5'-TTTTGAGCCGGTGGATATATTAG-3'	27
locus BF	5'-CTTTAATCCCCTACATTGTGGA-3'	27
locus CF	5'-ACCCTAGTGGGCATGTGGTA-3'	22
babAR	5'-TTTGCCGTCTATGGTTTGG-3'	27
babBR	5'-TCGCTTGTTTTAAAAGCTCTTGA-3'	27
babCR	5'-GACTTGCATGATGTTTGCCGC-3'	22

## Sheet: Table B
Table B. babA-positive status and clinical diseases
Total	Gastritis (312)	PUD (51)	Cancer (5)	PUD vs. gastritis
				P-value (odd ratio)
babA (+)	266 (85.3)	49 (96.0)	5 (100)	0.034 (4.24)
babA (-)	46 (14.7)	2 (4.0)	0
Bhutan†	Gastritis (164)	PUD (40)	Cancer (1)
babA-positive	148 (90.2)	39 (97.5)	1 (100)	0.115 (4.22)
babA-negative	16 (9.8)	1 (2.5)	0
Myanmar†	Gastritis (67)	PUD (4)	Cancer (1)
babA-positive	61 (91.0)	4 (100)	1 (100)	NA
babA-negative	6 (9.0)	0	0
Nepal	Gastritis (33)	PUD (4)	Cancer (3)
babA-positive	24 (72.7)	4 (100)	3 (100)	NA
babA-negative	9 (27.3)	0	0
Bangladesh	Gastritis (48)	PUD (3)	Cancer (0)
babA-positive	34 (70.8)	2 (66.7)	0	NA
babA-negative	14 (29.2)	1 (33.3)	0
Note: the figure indicates number (percent), †-3 cases with unclear diagnosis from Bhutan and Myanmar were excluded in this analysis, NA-not applicable.

## Sheet: Table C
Table C. Clinical diseases and babA at locus A versus babA at other locus (locus B and/or locus C)
Total	Gastritis (247)	PUD (47)	Cancer (5)	PUD vs. gastritis
				P-value (odd ratio)
babA at locus A	225 (91.1)	45 (95.7)	3 (60.0)	NS (2.20)
babA at other locus	22 (8.9)	2 (4.3)	2 (40.0)
Bhutan	Gastritis (144)	PUD (38)	Cancer (1)
babA at locus A	143 (99.3)	37 (97.4)	1 (100)	NS (0.26)
babA at other locus	1 (0.7)	1 (2.6)	0
Myanmar	Gastritis (55)	PUD (4)	Cancer (1)
babA at locus A	50 (90.9)	4 (100)	1 (100)	NA
babA at other locus	5 (9.1)	0	0
Nepal	Gastritis (19)	PUD (3)	Cancer (3)
babA at locus A	12 (63.1)	2 (66.7)	1 (33.3)	NA
babA at other locus	7 (36.9)	1 (33.3)	2 (66.7)
Bangladesh	Gastritis (29)	PUD (2)	Cancer (0)
babA at locus A	20 (69.0)	2 (100)	0	NA
babA at other locus	9 (31.0)	0	0
Note: the figure indicated the number of positive cases and (percentage), the cases with unclear diagnosis and with multiple babA at locus A and/or locus B and/or locus C were excluded from this analysis, NS-not significant, NA-not aaplicable.

## Sheet: Table D
Table D. Clinical diseases according to one babA versus multiple (two or three) babA.
Total	Gastritis (268)	PUD (49)	Cancer (5)	PUD vs. gastritis
				P-value (odd ratio)
One babA	247 (92.2)	47 (96.0)	5 (100)	NS (2.0)
Multiple babA	21 (7.8)	2 (4.0)	0
Bhutan	Gastritis (149)	PUD (39)	Cancer (1)
One babA	144 (96.6)	38 (97.4)	1 (100)	NS (1.32)
Multiple babA	5 (3.4)	1 (2.6)	0
Myanmar	Gastritis (61)	PUD (4)	Cancer (1)
One babA	55 (90.2)	4 (100)	1 (100)	NA
Multiple babA	6 (9.8)	0	0
Nepal	Gastritis (24)	PUD (4)	Cancer (3)
One babA	19 (79.2)	3 (75.0)	3 (100)	NA
Multiple babA	5 (20.8)	1 (25.0)	0
Bangladesh	Gastritis (34)	PUD (2)	Cancer (0)
One babA	29 (85.3)	2 (100)	0	NA
Multiple babA	5 (14.7)	0	0
Note: the figure indicates the number of positive cases and (percentage), cases with unclear diagnosis were excluded from this analysis, NS-not significant, NA-not applicable.

## Sheet: Table E
Table E. Distribution of bab genotypes in all strains from different clinical outcomes
Genotype			PUD (51)	Gastritis (312)	Cancer (5)	PUD vs. Gastritis
Locus A	Locus B	Locus C				OR (95% CI), P-value
babA	-	-	3 (5.9)	22 (7.0)	2 (40.0)	NS
-	babA	-	0	0	1 (20.0)	-
-	babB	-	2 (3.9)	19 (6.1)	0	NS
babC	-	-	0	1 (0.3)	0	-
babA	babB	-	41 (80.4)	195 (62.5)	1 (20.0)	2.46 (1.14-5.46), 0.013
babB	babB	-	0	8 (2.5)	0	-
babA	babA	-	0	11(3.5)	0	-
babB	babA	-	2 (3.9)	8 (2.5)	0	NS
-	babA	babB	0	1 (0.3)	0	-
-	babB	babB	0	1 (0.3)	0	-
babB	-	babB	0	1 (0.3)	0	-
babC	babB	-	0	7 (2.2)	0	-
babC	babA	-	0	1 (0.3)	0	-
babA	babB	babB	1 (2.0)	7 (2.2)	0	NS
babA	babB	babA	1 (2.0)	6 (1.9)	0	NS
babB	babA	babB	0	4 (1.3)	0	-
babB	babB	BabA	0	7 (2.2)	0	-
babA	babA	babA	0	2 (0.6)	0	-
babC	babB	babC	0	1 (0.3)	0	-
babC	babB	babA	0	0	1 (20.0)	-
babA	babA	babB	0	1 (0.3)	0	-
babB	babB	babB	0	1 (0.3)	0	-
babA	babA	babC	0	1 (0.3)	0	-
babB	babA	babA	1 (2.0)	0	0	-
babB	babA	babC	0	1 (0.3)	0
-	-	-	0	6 (1.9)	0	-
Figure indicates number (percentage), NS indicates the non-significant level (P >0.05).

## Sheet: Table F
Table F. Comparision of histological scores between babA/babB/- and other genotypes
	babA/babB/- (195)	babA/-/- (11)	-/babB/- (20)	babA/babA/- (11)	babB/babA/- (10)	babB/babB/- (8)
Neutrophil infiltration in antrum	2 (0-3)	2 (1-3)	1 (0-2)	1 (0-2)	2 (0-3)	1 (0-2)		Mann Whitney test, figure indicates median (minimum-maximum), * indicates significant when compared with babA/-/-, # indicates signifincat when compared with -/babB/-, † indicates significant when compared with babA/babA/-, ‡ indicates significant when compared with babB/babA/- and ᶲ indicates significant when compared with babB/babB/-
Monocyte infiltration in antrum	2 (1-3)*	1 (1-3)	2 (1-3)	1 (0-3)	1.5 (1-3)	2 (1-3)
Atrophy in antrum	1 (0-3)*†	1 (0-2)	1 (0-3)	1 (0-2)	1 (0-2)	1 (0-2)
Intestinal metaplasia in antrum	0 (0-3)	0 (0-2)	0 (0-3)	0 (0-1)	0 (0-0)	0 (0-0)
Hp density in antrum	2 (0-3)#	2 (1-3)	1 (0-3)	2 (0-3)	2 (1-3)	1 (1-3)
Neutrophil infiltration in corpus	1 (0-3)	1 (0-2)	1 (0-2)	1 (0-2)	1 (0-1)	0.5 (0-2)
Monocyte infiltration in corpus	1 (0-3)ᶲ	1 (0-2)	1 (0-2)	1 (0-2)	1 (0-2)	1 (0-1)
Atrophy in corpus	0 (0-3)	0 (0-1)	0.5 (0-1)	0 (0-1)	0 (0-1)	0 (0-1)
Intestinal metaplasia in corpus	0 (0-2)‡	0 (0-0)	0 (0-1)	0 (0-0)	0 (0-1)	0 (0-0)
Hp density in corpus	2 (0-3)	2 (0-3)	2 (0-3)	2 (1-3)	2 (0-3)	1 (1-3)

## Sheet: Table G 
Table G. cagA and vacA positive status in major (babA/babB/-) and minor (other genotypes with babA-positive status) genotypes
	Total				Bhutan				Myanmar				Nepal				Bangladesh
	No.	Ma	Mi	P-value	No.	Ma	Mi	P-value	No.	Ma	Mi	P-value	No.	Ma	Mi	P-value	No.	Ma	Mi	P-value
cagA (+)	310	230 (74.2)	80 (25.8)	NS	188	169 (89.9)	19 (10.1)	NS	59	37 (62.7)	22 (37.3)	NS	30	9 (30.0)	21 (70.0)	NS	33	15 (45.5)	18 (54.5)	NS
cagA (-)	16	11 (68.7)	5 (31.3)		4	3 (75.0)	1 (25.0)		8	7 (87.5)	1 (12.5)		1	0	1 (100)		3	1 (33.3)	2 (66.7)
vacA s1	324	239 (73.8)	85 (26.2)	NS	192	172 (89.6)	20 (10.4)	NA	66	43 (65.1)	23 (34.9)	NS	31	9 (29.0)	22 (71.0)	NA	35	15 (42.8)	20 (57.2)	NS
vacA s2	2	2 (100)	0		0	0	0		1	1 (100)	0		0	0	0		1	1 (100)	0
vacA m1	247	182 (73.7)	65 (26.3)	NS	143	129 (90.2)	14 (9.8)	NS	57	37 (64.9)	20 (35.1)	NS	21	7 (33.3)	14 (66.7)	NS	26	9 (34.6)	17 (65.4)	NS
vacA m2	79	59 (74.7)	20 (25.3)		49	43 (87.7)	6 (12.3)		10	7 (70.0)	3 (30.0)		10	2 (20.0)	8 (80.0)		10	7 (70.0)	3 (30.0)
vacA s1m1	247	182 (73.7)	65 (26.3)	NS	143	129 (90.2)	14 (9.8)	NS	57	37 (64.9)	20 (35.1)	NS	21	7 (33.3)	14 (66.7)	NS	26	9 (34.6)	17 (65.4)	NS
vacA s1m2	77	57 (74.0)	20 (26.0)		49	43 (87.7)	6 (12.3)		9	6 (66.7)	3 (33.3)		10	2 (20.0)	8 (80.0)		9	6 (66.7)	3 (33.3)
	The figure indicates number (percentage), Ma-major genotype (babA/babB/-), Mi-minor genotypes (other genotypes with babA-positive status), NS-not significant, NA-not applicable.
